# Supplementary material for: Ability to Generate Patient-Derived Breast Cancer Xenografts Is Enhanced in Chemoresistant Disease and Predicts Poor Patient Outcomes
Source: PLoS One. 2015 Sep 1;10(9):e0136851. doi: 10.1371/journal.pone.0136851 (PMC4556673; doi:10.1371/journal.pone.0136851)
Supplement: S2 Table — (XLSX) [file pone.0136851.s003.xlsx]

## Sheet: Sheet1
S2 Table: Differentially expressed proteins between P0 and P1, cutoff: FDR=0.2
	Paired t tests			P0 (Patients)		P1 (Mice)
	T statistics	P value	FDR	mean	sd	mean	sd
EGFR	-8.3362	0.0011	0.0662	-0.4167	0.7898	1.5519	0.7004
Merlin/NF2	5.4049	0.0057	0.0713	-0.2657	0.2003	-0.8749	0.228
Claudin7	-5.2878	0.0061	0.0714	-0.184	1.3608	0.8553	1.2382
AIB1	-5.272	0.0062	0.0714	-1.0137	1.1615	1.2082	0.9944
GSK3beta	-5.0014	0.0075	0.0716	-0.5125	0.179	0.5946	0.6139
YB1 S102	-4.9193	0.0079	0.0716	-0.264	0.5461	0.7768	0.3462
CHK1 S345	4.8104	0.0086	0.0717	0.0462	0.2066	-0.3654	0.2181
MEK1	4.5567	0.0104	0.0758	0.4001	0.2408	-0.3187	0.3191
PKCalpha S657	3.8705	0.018	0.0893	-0.2547	0.4213	-1.1399	0.2213
Tau	-3.8501	0.0183	0.0897	-0.1234	0.3943	1.3524	0.9695
Cyclin E1	-3.8449	0.0184	0.0898	0.3101	0.3253	2.6939	1.3812
IGF1Rbeta	3.6344	0.0221	0.0936	0.5309	0.4344	-0.4049	0.4162
B-Raf	-3.5438	0.0239	0.0951	-0.2551	0.7407	0.8201	0.3861
Cyclin E1	-3.4061	0.0271	0.0973	0.2739	0.2349	2.1374	1.0499
BID	3.2677	0.0309	0.0994	0.3038	0.4773	-0.3634	0.1983
TAZ S89	3.1656	0.034	0.1009	0.782	0.3632	-0.1162	0.6257
4E-BP1 T37/46	-3.1558	0.0343	0.1011	-0.366	0.558	0.3907	0.2556
PKC S657	3.1377	0.0349	0.1013	-0.1852	0.4607	-0.9566	0.3125
BID	3.12	0.0355	0.1016	0.3359	0.4892	-0.2917	0.1891
FAK	2.8331	0.0472	0.1052	2.3436	1.2006	-0.1128	0.8368
p27Kip1	-2.8283	0.0474	0.1053	-0.0541	0.7979	0.9758	1.3931
mTOR S2448	-2.8162	0.048	0.1054	-0.6423	0.4062	-0.1208	0.4358
PRAS40 T246	-2.8116	0.0482	0.1054	-0.2735	0.4353	0.3815	0.4414
FAK	2.7806	0.0498	0.1058	2.3135	1.1664	-0.0304	0.8069
MRE11	2.7642	0.0506	0.106	0.2994	0.5704	-0.2654	0.306
14-3-3zeta	2.732	0.0523	0.1063	0.2406	0.8036	-0.1456	0.8576
RPS6 S240/244	-2.7276	0.0526	0.1064	0.5426	1.416	2.8099	0.9967
GSK3beta	-2.717	0.0532	0.1065	-0.2256	0.5498	0.3414	0.9425
MEK1/2 T221	-2.6726	0.0557	0.107	-0.4364	1.0149	0.8128	0.5472
BAD S112	-2.6525	0.0568	0.1072	-0.3166	0.4239	0.2333	0.2307
CHK1 S345	2.6479	0.0571	0.1072	-0.4934	0.5677	-0.9453	0.3236
YAP	2.6196	0.0588	0.1075	1.2966	1.1241	-0.2112	0.3336
14-3-3beta	2.4825	0.068	0.1114	0.2436	0.583	-0.4397	0.2309
Cyclin E	-2.3777	0.0762	0.1142	-0.1841	0.3969	1.0248	1.1029
Fibronectin	2.3286	0.0804	0.1155	2.6498	0.7985	0.9621	0.9458
Cyclin E1	-2.3191	0.0812	0.1157	0.5229	0.2747	2.3491	1.52
Eralpha S118	-2.3178	0.0813	0.1157	-0.2358	0.5593	0.3735	0.8371
Stathmin	2.3136	0.0817	0.1159	-0.2384	0.461	-0.6675	0.1039
Collagen VI	2.3127	0.0818	0.1159	2.2409	1.4852	-0.0443	0.7354
Collagen VI	2.3017	0.0828	0.1162	2.0341	1.7879	-0.3179	0.5198
PARP Arg214	-2.2683	0.0859	0.117	-0.3143	0.9226	2.1274	2.5516
BAX	2.2554	0.0871	0.1173	0.6281	0.7084	0.0808	0.4948
p53	2.2418	0.0884	0.1176	-1.5466	1.1427	-2.3924	1.1589
14-3-3beta	2.2412	0.0885	0.1177	1.3578	1.1736	-0.9144	1.2267
AMPK	-2.2012	0.0925	0.119	-0.2452	0.2939	0.1791	0.6344
COMT	2.0605	0.1084	0.1235	1.164	0.8967	0.5737	0.692
IRS-1	2.0496	0.1097	0.1238	0.8223	0.4228	-0.008	1.1104
C-Raf S338	2.0472	0.11	0.1239	-0.3215	0.5354	-0.7884	0.1622
CD31	-1.9983	0.1163	0.1254	-0.0904	0.5388	1.5399	1.7527
NF-kB p65	-1.9773	0.1192	0.126	-0.5055	0.6027	0.2189	0.7837
Caspase 7 cleaved	1.9622	0.1213	0.1264	1.3593	1.6899	-0.2463	0.478
Src Y527	-1.9548	0.1223	0.1267	-0.8996	0.8642	-0.1755	0.5027
XRCC1	-1.8861	0.1323	0.1286	-0.4095	0.6691	0.2944	0.4458
Pea15 S116	1.8729	0.1344	0.129	0.1705	0.4853	-0.2312	0.1936
K-Ras	-1.8661	0.1354	0.1292	0.3267	0.3592	2.3209	2.4079
Cyclin D1	1.8623	0.136	0.1293	0.2421	0.5318	-0.5716	0.7958
Pea15	1.8578	0.1367	0.1294	0.5354	0.5637	0.1336	0.5943
c-Myc	-1.8558	0.1371	0.1295	-0.4198	0.1325	-0.1581	0.1959
PI3K p85	1.8425	0.1392	0.1298	0.7775	0.6167	0.2718	0.4921
Pdcd4	-1.8366	0.1402	0.13	-0.3322	0.5647	-0.0738	0.5924
SCD	-1.8323	0.1408	0.1301	-0.0171	0.2808	1.6229	2.1775
PKCalpha	-1.8208	0.1427	0.1304	-0.006	0.7125	1.4186	1.8182
p90RSK S380	-1.8158	0.1436	0.1305	-0.4681	0.4297	-0.1085	0.2045
CD31	-1.803	0.1457	0.1309	-0.1138	0.5478	2.066	2.542
RPS6 S235/236	-1.7953	0.147	0.1311	-0.0109	1.3986	1.4625	0.8427
CDC2	-1.7675	0.1519	0.1318	0.5202	0.7307	1.2006	0.5827
p44/42 MAPK T202/Y204	1.7634	0.1526	0.1319	-0.7026	0.8168	-1.3564	0.5448
BAK	1.7459	0.1558	0.1324	0.3159	0.3637	-0.057	0.2268
eIF4G	-1.7433	0.1562	0.1324	-0.0858	0.4271	0.2939	0.2897
Caspase 3 cleaved	-1.686	0.1671	0.1353	-1.023	0.979	-0.2466	1.2707
p21	1.674	0.1694	0.1359	0.3068	0.4443	-0.1356	0.4131
AR	1.6654	0.1712	0.1364	0.2884	0.5033	-0.2328	0.3879
PCNA	-1.648	0.1747	0.1372	0.5514	1.1892	1.1552	1.3807
JNK2	-1.6397	0.1764	0.1376	-0.4349	0.4982	0.0355	0.5309
4E-BP1	1.6393	0.1765	0.1377	-0.019	0.5851	-0.3386	0.3828
CHK1	1.6195	0.1806	0.139	-0.4088	0.3852	-0.6186	0.2454
PTEN	-1.5574	0.1944	0.1442	0.379	1.2681	1.1776	0.6225
Caspase 7 cleaved	1.5544	0.1951	0.1445	1.2188	1.7957	-0.0631	0.4009
Akt S473	-1.5538	0.1952	0.1445	-0.8805	1.0604	0.1149	1.2839
Smad3	1.425	0.2273	0.1591	-0.0582	0.0943	-0.1351	0.0845
E-Cadherin	-1.4209	0.2284	0.1596	1.0204	1.0867	1.5584	0.5198
Caveolin 1	1.3987	0.2345	0.1622	4.0331	2.7803	1.9071	0.6376
SF2/ASF	-1.3916	0.2364	0.163	-0.1407	0.8905	1.5799	2.2741
SF2/ASF	-1.3447	0.2499	0.1685	-0.0309	0.5451	0.668	1.2173
YB1 S102	-1.3329	0.2534	0.1699	-0.38	0.5924	-0.0667	0.3267
PARK1/DJ1	1.3195	0.2575	0.1715	0.3178	0.8798	-0.0221	0.474
HER2 Y248	-1.2718	0.2723	0.1771	-0.4944	0.3352	-0.1613	0.5404
Src	-1.271	0.2726	0.1772	0.1921	0.1603	1.0946	1.4387
Stat5	1.2692	0.2732	0.1774	0.7737	0.9857	0.3918	0.5809
Taz	1.2184	0.29	0.1835	0.0945	0.7614	-0.2745	0.2667
P-Cadherin	1.1975	0.2972	0.186	0.246	0.7791	-0.2098	0.4521
COX2	-1.17	0.307	0.1893	0.0473	1.0454	0.3637	0.7647
IGFBP2	1.1585	0.3111	0.1907	0.3532	0.8724	-0.1978	1.4995
Beclin-1	1.1396	0.3181	0.1929	0.0565	0.5138	-0.2606	0.1455
Src Y317	-1.1266	0.3229	0.1945	-0.4443	0.4523	-0.2515	0.4417
p90RSK T359/S363	-1.1054	0.331	0.197	-0.5713	0.6845	-0.2325	0.4428
beta-Catenin	-1.0986	0.3336	0.1978	0.7983	0.6979	1.1893	0.5791
Src Y416	-1.088	0.3378	0.1991	-0.8467	1.0813	-0.3386	0.4203
BAK	1.0596	0.3491	0.2025	-0.3135	1.0007	-0.531	1.064
PKC (pan)	-1.0514	0.3524	0.2035	-0.1434	0.5857	0.1097	0.3567
eEF2	1.0433	0.3557	0.2044	0.5259	0.8312	0.1385	0.3715
Cyclin B1	-1.0337	0.3597	0.2056	-0.1022	0.5991	0.1022	0.4214
p70S6K T389	-1.0225	0.3643	0.2069	-0.6875	0.8195	-0.1699	0.6716
