# Supplementary material for: Ability to Generate Patient-Derived Breast Cancer Xenografts Is Enhanced in Chemoresistant Disease and Predicts Poor Patient Outcomes
Source: PLoS One. 2015 Sep 1;10(9):e0136851. doi: 10.1371/journal.pone.0136851 (PMC4556673; doi:10.1371/journal.pone.0136851)
Supplement: S5 Table — (XLSX) [file pone.0136851.s006.xlsx]

## Sheet: 006
S5 Table. Somatic mutations detected in P0 and P1 of four models by whole exome sequencing.
BCX-006	P0	P1	P4	P7	P10	P13	P16		BCX-010	P0	P1	P4	P7	P10	P13	P16		BCX-011	P0	P1	P4	P7	P10	P13	P16		BCX-017	P0	P1		BCX-022	P0	P1	P6		BCX-024	P0	P1	P7
CSMD2 R2096K	5.53								EGFR D1072E	26.46	47.48	50.21	18.44	62.65	61.21	65.04		CSMD2 R2096K	5.04								LAMA1 K1345N	33.15	51.81		SMARCA4 R1465G	44.84	40.73	48.1		ERCC5 P903S	21.42
NAV3 D414G	28.01	41.79	29.22	29.19	35.45	31.38	35.05		FGFR1 V273M	10.24	12.87		12.19					HYDIN P1492H	6.21								TP53 R273C	34.19	97.42		TP53 E221*	96.71	70.12	98.43		FAT3 K2447N	5.59
PIK3CA H1047R	16.31	24.91	22.38	20.31	30.25	30.77	31.75		MET V486A	25.65	59.3	12.96	54.2	22.92	21.87	23.28		LRP2 I4210L	7.62												MLL3 S784Y		8.83	8.19		FGFR4 (splice donor variant)	29.05
PPP1R3A R883S	6.9								PIK3CA H1047R	41.59	46.7	27.8	35.9	36	34.77	29.54		MAP2K4 V301F	86.61	98.84	98.49	98.48	99.56	99.04	99.69						PTK2 Q943H			14.59		HYDIN T1698A	26.28	26.7	24.93
SETD2 P1962L	8.6								TP53 Q331*	71.98	97.97	98.03	96.96	98.74	99.63	99.79		MLL3 I331V	7.47	5.51	5.99	11.12	10.67	9.26	9.41											MLH1 T345I		47.06	43.24
WHSC1 R1354W	18.25	30.19	34.14	40.24	28.57	50.91	45		AR Q61L		6.38							PTEN N276S	85.71	94.12	97.82	97.89	97.8	97.27	97.54											PBRM1 D115H			63.28
WT1 T358M	28.95	56.47	65	62.5	62.07	49.15	46.98		EP300 S2291Y			15.12	9.38	20.94	25.58	25.8		TP53 R273H	87.9	99.46	97.49	99.45	99.74	98.78	99.72											RYR2 I2851M			13.64
RNF213 L5084P			14.79	16.6	18.82	20.58			PTEN R47S			38.24		15.38				AKT1 E464K		60.79	44.98
FAT3 D406N					12.79				GNAS A394T				17.82					CREBBP R1446C	83.23	99.18	97.76	97.75	100	99.64	99.54
FLG G681R						15.46												EP300 A1362P		44.63	27.42
LRP1 H4420N						24.83	22.6											WHSC1 G1203R			18.78	45.94	60.14	62.18	45.72
																		FLT3 R169G					10.56
																		FAM135B V486L						19.62	16.31
																		CSMD3 P185H							11.75
